# Supplementary material for: Temporal Trends in Treatment and Outcomes of Endometrial Carcinoma in the United States, 2005–2020
Source: Cancers (Basel). 2024 Mar 26;16(7):1282. doi: 10.3390/cancers16071282 (PMC11011139; doi:10.3390/cancers16071282)
Supplement: Supplementary file 1 [file cancers-16-01282-s001.zip]

Archive with 1 entries (1 files):
- cancers-2891537-supplementary.pdf
